# Supplementary material for: Comparative genomic surveillance of carbapenem-resistant Acinetobacter baumannii in the Netherlands in 2015–2017 and 2022–2024
Source: Microbiol Spectr. 2026 Feb 26;14(4):e02602-25. doi: 10.1128/spectrum.02602-25 (PMC13055278; doi:10.1128/spectrum.02602-25)
Supplement: File S1 — Bacterial isolates used in this study with metadata. [file spectrum.02602-25-s0002.xlsx]

## Sheet: Sheet1
Supplementary file 1: microbiological data and antimicrobial resistance genes											MLST type				Aminoglycoside resistance																			Aminoglycoside, Quinolone resistance	Amphenicol resistance					Beta-lactamases
Publication key	SRA Accession Nummer	SRA projectnummer	Group	Gender	Provider of material	Type of patient	Material of origin	Foreign visits	Known links to foreign countries2	MIC meropenem	Oxford ST	Pasteur ST	Genetic cluster	International clone	aac(3)-IIa	aac(3)-IId	aac(3)-Ia	aac(6')-IIa	aac(6')-Ian	aac(6')-Ib3	aac(6')-Im	aadA1	aadA2	aadA2b	aadA5	ant(2'')-Ia	aph(3'')-Ib	aph(3')-Ia	aph(3')-VI	aph(3')-VIa	aph(3')-VIb	aph(6)-Id	armA	aac(6')-Ib-cr	catA1	catB3	catB8	cmlA1	floR	blaCARB-14	blaCARB-2	blaCARB-Familie	blaCTX-M-124	blaGES-11	blaGES-Familie	blaIMP-Familie	blaNDM-1	blaNDM-5	blaOXA-1
RIVM_C009981	SAMN49341957	PRJNA1278965	Pilot 1 2015-2017	Female	Unknown		Swab of perineum			33	1089	85	4	IC9	0	0	0	0	0	0	0	0	0	0	0	99.06	0	0	0	0	0	0	0	0	0	0	0	0	98.35	0	0	0	0	0	0	0	0	0	0
RIVM_C010042	SAMN49341958	PRJNA1278965	Pilot 1 2015-2017	Male	Unknown		Other			33	1552	107			0	99.88	0	0	0	0	0	0	0	0	0	0	100	0	0	0	0	100	0	0	0	0	0	0	0	0	0	0	0	0	0	0	0	0	0
RIVM_C010120	SAMN49341959	PRJNA1278965	Pilot 1 2015-2017	Male	Unknown		Swab of perineum			33	1114	2		IC2	0	0	0	0	0	0	0	0	0	0	0	0	100	100	0	99.87	0	100	100	0	0	0	0	0	0	0	0	0	0	0	0	0	0	0	0
RIVM_C010144	SAMN49341960	PRJNA1278965	Pilot 1 2015-2017	Female	Unknown		Other			33	195	2	1	IC2	0	0	0	0	0	0	0	0	0	0	0	0	100	0	0	0	0	100	100	0	99.85	0	0	0	0	0	0	0	0	0	0	0	0	0	0
RIVM_C010145	SAMN49341961	PRJNA1278965	Pilot 1 2015-2017	Male	Unknown		Swab of rectum			33	231	1		IC1	0	0	0	0	0	0	0	0	0	0	0	0	0	0	0	99.87	0	0	0	0	0	0	0	0	0	0	0	0	0	0	0	0	0	0	0
RIVM_C010171	SAMN49341962	PRJNA1278965	Pilot 1 2015-2017	Male	Unknown		Urine			33	195	2		IC2	0	0	0	0	0	0	0	0	0	0	0	0	100	0	0	0	0	100	100	0	0	0	0	0	0	0	0	0	0	0	0	0	0	0	0
RIVM_C010193	SAMN49341963	PRJNA1278965	Pilot 1 2015-2017	Male	Unknown		Swab of throat			33	195	2		IC2	0	0	0	0	0	99.64	0	100	0	0	0	0	100	99.88	0	0	0	100	100	0	0	0	100	0	0	0	0	0	0	0	0	0	0	0	0
RIVM_C010275	SAMN49341964	PRJNA1278965	Pilot 1 2015-2017	Male	Hospital	Inpatient	Swab of perineum	Treated <2 months ago in a foreign hospital for >24 hours	Poland	32	208	2		IC2	0	0	99	0	0	0	99.62	0	0	0	0	0	100	100	0	0	0	100	0	0	0	0	0	0	0	0	0	0	0	0	0	0	0	0	0
RIVM_C010293	SAMN49341965	PRJNA1278965	Pilot 1 2015-2017	Male	Unknown		Blood			33	195	2		IC2	0	0	0	0	0	0	0	0	0	0	0	0	100	100	0	0	0	100	100	0	0	0	0	0	0	0	0	0	0	0	0	0	0	0	0
RIVM_C010328	SAMN49341966	PRJNA1278965	Pilot 1 2015-2017	Male	Unknown		Swab of throat			33	236	15		IC4	100	0	0	0	100	0	0	0	0	0	0	0	100	0	0	100	0	100	0	0	0	0	0	0	0	0	0	0	0	0	0	0	0	0	0
RIVM_C010348	SAMN49341967	PRJNA1278965	Pilot 1 2015-2017	Female	Unknown		Swab of perineum			33	195	2		IC2	0	0	0	0	0	0	0	0	0	0	0	0	100	0	0	99.87	0	100	100	0	99.85	0	0	0	0	0	0	0	0	0	0	0	0	0	0
RIVM_C010364	SAMN49341969	PRJNA1278965	Pilot 1 2015-2017	Male	Unknown		Wound			33	1089	85	2	IC9	0	0	0	0	0	0	0	0	0	0	0	99.06	0	0	100	0	0	0	0	0	0	0	0	0	98.35	0	0	0	0	0	0	0	100	0	0
RIVM_C010395	SAMN49341970	PRJNA1278965	Pilot 1 2015-2017	Unknown	Unknown		Other			33	441	1		IC1	0	0	0	0	0	0	0	0	0	0	0	0	0	0	0	99.87	0	0	0	0	0	0	0	0	0	0	0	0	0	0	0	0	0	0	0
RIVM_C010441	SAMN49341971	PRJNA1278965	Pilot 1 2015-2017	Male	Unknown		Other			33	1089	85	4	IC9	0	0	0	0	0	0	0	0	0	0	0	99.06	0	0	0	0	0	0	0	0	0	0	0	0	98.35	0	0	0	0	0	0	0	0	0	0
RIVM_C010481	SAMN49341972	PRJNA1278965	Pilot 1 2015-2017	Male	Unknown		Urine			33	195	2		IC2	0	0	0	0	0	0	0	0	0	0	0	0	100	100	0	0	98.46	100	100	0	0	0	0	0	0	0	0	0	0	0	0	0	0	0	0
RIVM_C010482	SAMN49341973	PRJNA1278965	Pilot 1 2015-2017	Female	Unknown		Urine			33	208	604		IC2	0	0	0	0	0	0	0	0	0	0	0	0	100	100	0	99.87	0	100	100	0	0	0	0	0	0	0	0	0	0	0	0	0	0	0	0
RIVM_C010483	SAMN49341974	PRJNA1278965	Pilot 1 2015-2017	Male	Unknown		Unknown			33	1089	85	2	IC9	0	0	0	0	0	0	0	0	0	0	0	99.06	0	0	100	0	0	0	0	0	0	0	0	0	98.35	0	0	0	0	0	0	0	100	0	0
RIVM_C010548	SAMN49341975	PRJNA1278965	Pilot 1 2015-2017	Male	Unknown		Swab of nose			33	1089	85	2	IC9	0	0	0	0	0	0	0	0	0	0	0	0	0	0	100	0	0	0	0	0	0	0	0	0	98.35	0	0	0	0	0	0	0	100	0	0
RIVM_C010631	SAMN49341976	PRJNA1278965	Pilot 1 2015-2017	Unknown	Unknown		Unknown			33	208	2	5	IC2	0	0	0	0	0	0	0	0	0	0	0	0	100	0	0	0	0	100	0	0	0	0	0	0	0	0	0	0	0	0	0	0	0	0	0
RIVM_C010696	SAMN49341977	PRJNA1278965	Pilot 1 2015-2017	Female	Unknown		Sputum			33	195	2		IC2	0	0	0	0	0	0	0	0	0	0	0	0	100	0	0	99.87	0	100	100	0	99.85	0	0	0	0	0	0	0	0	0	0	0	0	0	0
RIVM_C010702	SAMN49341978	PRJNA1278965	Pilot 1 2015-2017	Male	Unknown		Other			33	195	187	1	IC2	0	0	0	0	0	0	0	0	0	0	0	0	100	0	0	0	0	100	100	0	99.85	0	0	0	0	0	0	0	0	0	0	0	0	0	0
RIVM_C010718	SAMN49341979	PRJNA1278965	Pilot 1 2015-2017	Male	Unknown		Urine			33	218	2	3	IC2	0	0	0	0	0	0	0	0	0	0	0	0	100	100	0	0	0	100	100	0	0	0	0	0	0	0	0	0	0	0	0	0	0	0	0
RIVM_C010744	SAMN49341980	PRJNA1278965	Pilot 1 2015-2017	Male	Unknown		Swab of rectum			33	218	2		IC2	0	0	0	0	0	99.64	0	100	0	0	0	0	100	99.88	0	0	0	100	100	0	0	0	100	0	0	0	0	0	0	0	0	0	0	0	0
RIVM_C011056	SAMN49341981	PRJNA1278965	Pilot 1 2015-2017	Male	Nursing home/Elderly home /Care center	Unknown	Urine	Treated <2 months ago in a foreign hospital for >24 hours	Greece	12	281	2		IC2	0	0	99.06	0	0	0	99.62	0	0	0	0	0	0	100	0	0	0	0	0	0	0	0	0	0	0	0	0	0	0	0	0	0	0	0	0
RIVM_C011111	SAMN49341982	PRJNA1278965	Pilot 1 2015-2017	Male	Hospital	Inpatient	Sputum	Treated <2 months ago in a foreign hospital for >24 hours	Egypt	33	3406	600		IC2	0	0	99.06	0	0	0	0	99.75	0	0	0	0	0	100	100	0	0	0	100	0	99.85	0	0	0	0	0	0	0	0	0	0	0	100	0	0
RIVM_C011141	SAMN49341983	PRJNA1278965	Pilot 1 2015-2017	Female	Unknown		Swab of nose			33	218	2	3	IC2	0	0	0	0	0	0	0	0	0	0	0	0	100	100	0	0	0	100	100	0	0	0	0	0	0	0	0	0	0	0	0	0	0	0	0
RIVM_C011249	SAMN49341984	PRJNA1278965	Pilot 1 2015-2017	Female	Unknown		Urine			33	944	78		IC6	0	0	0	0	0	0	0	0	0	0	0	100	0	100	0	0	0	0	0	100	0	100	0	0	0	0	0	99.89	0	0	0	0	0	0	100
RIVM_C011309	SAMN49341985	PRJNA1278965	Pilot 1 2015-2017	Male	Unknown		Swab of rectum			33	355	16			0	0	0	0	0	0	0	0	0	0	0	0	0	0	0	0	0	0	0	0	0	0	0	0	0	0	0	0	0	0	0	0	100	0	0
RIVM_C011328	SAMN49341986	PRJNA1278965	Pilot 1 2015-2017	Female	Unknown		Wound			33	281	2		IC2	0	0	0	0	0	0	0	99.75	100	0	0	100	0	0	0	0	0	0	0	0	0	0	0	0	0	0	0	0	0	0	0	0	0	0	0
RIVM_C011518	SAMN49341987	PRJNA1278965	Pilot 1 2015-2017	Male	Unknown		Urine			33	806	215		IC2	0	0	0	0	0	99.64	0	100	0	0	0	0	100	99.88	0	0	0	100	100	0	0	0	100	0	0	0	0	0	0	0	0	0	0	0	0
RIVM_C011547	SAMN49341988	PRJNA1278965	Pilot 1 2015-2017	Male	Unknown		Urine			33	195	2		IC2	0	0	0	0	0	99.64	0	100	0	0	0	0	100	99.88	0	0	0	100	100	0	0	0	100	0	0	0	0	0	0	0	0	0	0	0	0
RIVM_C011643	SAMN49341989	PRJNA1278965	Pilot 1 2015-2017	Female	Unknown		Sputum			33	558	604		IC2	0	0	0	0	0	0	0	0	0	0	0	0	100	100	0	0	0	100	100	0	0	0	0	0	0	0	0	0	0	0	0	0	0	0	0
RIVM_C011652	SAMN49341990	PRJNA1278965	Pilot 1 2015-2017	Male	Unknown		Other			33	218	2		IC2	0	0	0	0	0	99.64	0	100	0	0	0	0	100	99.88	0	0	0	100	100	0	0	0	100	0	0	0	0	0	0	0	0	0	0	0	0
RIVM_C011789	SAMN49341991	PRJNA1278965	Pilot 1 2015-2017	Female	Unknown		Swab of rectum			33	490	25		IC7	100	0	0	0	100	0	0	0	0	0	0	0	100	0	0	100	0	100	0	0	0	0	0	0	0	0	0	0	0	0	0	0	0	0	0
RIVM_C011876	SAMN49341992	PRJNA1278965	Pilot 1 2015-2017	Male	Unknown		Wound			33	1089	85	2	IC9	0	0	0	0	0	0	0	0	0	0	0	99.06	0	0	100	0	0	0	0	0	0	0	0	0	98.35	0	0	0	0	0	0	0	100	0	0
RIVM_C011900	SAMN49341993	PRJNA1278965	Pilot 1 2015-2017	Male	Hospital	Inpatient	Pus	Unknown		33	558	2		IC2	0	0	99.06	0	0	0	0	99.75	100	0	0	0	0	0	0	0	98.08	0	100	0	99.85	0	0	0	0	0	0	0	0	0	0	0	100	0	0
RIVM_C011972	SAMN49341994	PRJNA1278965	Pilot 1 2015-2017	Female	Hospital	Inpatient	Sputum	Unknown		24	1089	85	4	IC9	0	0	0	0	0	0	0	0	0	0	0	99.06	0	0	0	0	0	0	0	0	0	0	0	0	98.35	0	0	0	0	0	0	0	0	0	0
RIVM_C011984	SAMN49341995	PRJNA1278965	Pilot 1 2015-2017	Male	Hospital	Inpatient	Swab of throat	Treated <2 months ago in a foreign hospital for >24 hours	Thailand	33	208	2		IC2	0	0	0	0	0	0	0	0	0	0	0	0	100	100	0	0	0	100	100	0	0	0	0	0	0	0	0	0	0	0	0	0	0	0	0
RIVM_C011993	SAMN49341996	PRJNA1278965	Pilot 1 2015-2017	Male	General practitioner		Swab of rectum	Was in contact with a foreign hospital <1 year ago	China	32	1633	2		IC2	0	0	0	0	0	0	0	0	0	0	0	0	100	0	0	0	0	100	100	0	0	0	0	0	0	0	0	0	0	0	0	0	0	0	0
RIVM_C012056	SAMN49341997	PRJNA1278965	Pilot 1 2015-2017	Male	Hospital	Inpatient	Swab of nose	Treated <2 months ago in a foreign hospital for >24 hours	Morocco	33	208	2		IC2	0	0	0	0	0	0	0	0	0	0	0	0	100	0	0	99.87	0	100	0	0	0	0	0	0	0	0	0	0	0	0	0	0	0	0	0
RIVM_C012112	SAMN49341998	PRJNA1278965	Pilot 1 2015-2017	Male	Hospital		Swab of throat			33	558	604		IC2	0	0	0	0	0	0	0	0	0	0	0	0	100	100	0	0	0	100	100	0	0	0	0	0	0	0	0	0	0	0	0	0	0	0	0
RIVM_C012222	SAMN49341999	PRJNA1278965	Pilot 1 2015-2017	Male	Hospital	Inpatient	Swab of rectum	Treated <2 months ago in a foreign hospital for >24 hours	Indonesia	33	195	2	6	IC2	0	0	0	0	0	0	0	0	0	0	0	0	100	100	0	0	0	100	100	0	0	0	0	0	0	0	0	0	0	0	0	0	0	0	0
RIVM_C012286	SAMN49342000	PRJNA1278965	Pilot 1 2015-2017	Male	Hospital	Inpatient	Swab of rectum			33	208	2	5	IC2	0	0	0	0	0	0	0	0	0	0	0	0	100	0	0	0	0	100	0	0	0	0	0	0	0	0	0	0	0	0	0	0	0	0	0
RIVM_C012357	SAMN49342001	PRJNA1278965	Pilot 1 2015-2017	Female	Unknown		Swab of rectum			33	1635	108			100	0	0	0	100	0	0	0	0	0	0	0	100	0	0	0	0	100	0	0	0	0	0	0	0	0	0	0	0	0	0	0	0	0	0
RIVM_C012383	SAMN49342002	PRJNA1278965	Pilot 1 2015-2017	Male	Hospital	Outpatient	Swab of rectum	Treated <2 months ago in a foreign hospital for >24 hours	Indonesia	33	195	2		IC2	0	0	0	0	0	0	0	0	0	0	0	0	100	100	0	99.87	0	100	100	0	0	0	0	0	0	0	0	0	0	0	0	0	0	0	0
RIVM_C012493	SAMN49342003	PRJNA1278965	Pilot 1 2015-2017	Male	Hospital		Wound			33	944	78		IC6	0	0	0	0	0	0	0	0	0	0	100	100	0	100	0	0	0	0	100	0	0	0	0	0	0	0	0	0	99.89	0	0	0	0	0	0
RIVM_C012514	SAMN49342004	PRJNA1278965	Pilot 1 2015-2017	Female	Hospital	Inpatient	Pus	Visited a foreign country <6 months ago without visiting a hospital	Syria	32	1418	164		IC11	0	0	0	0	0	0	0	0	0	0	0	99.06	0	0	0	0	0	0	0	0	0	0	0	0	0	0	0	99.89	0	0	0	0	0	0	0
RIVM_C013182	SAMN49342005	PRJNA1278965	Pilot 1 2015-2017	Female	Hospital	Inpatient	Other	Unknown		33	195	2	6	IC2	0	0	0	0	0	0	0	0	0	0	0	0	100	100	0	0	0	100	100	0	0	0	0	0	0	0	0	0	0	0	0	0	0	0	0
RIVM_C013315	SAMN49342006	PRJNA1278965	Pilot 1 2015-2017	Male	Hospital	Inpatient	Swab of rectum			33	195	2	6	IC2	0	0	0	0	0	0	0	0	0	0	0	0	100	100	0	0	0	100	100	0	0	0	0	0	0	0	0	0	0	0	0	0	0	0	0
RIVM_C013383	SAMN49342007	PRJNA1278965	Pilot 1 2015-2017	Male	Hospital	Outpatient	Wound	Treated <2 months ago in a foreign hospital for >24 hours	Thailand	33	642	23		IC8	0	99.88	0	0	0	0	0	0	0	0	0	100	0	0	0	0	0	0	0	0	0	0	0	99.84	0	0	0	0	0	0	0	0	100	0	0
RIVM_C013392	SAMN49342008	PRJNA1278965	Pilot 1 2015-2017	Male	Hospital	Intensive Care	Swab of rectum	Treated <2 months ago in a foreign hospital for >24 hours	Romania	33	208	2		IC2	0	0	99	0	0	0	99.62	0	0	0	0	0	100	100	0	99.87	0	100	0	0	0	0	0	0	0	0	0	0	0	0	0	0	0	0	0
RIVM_C013427	SAMN49342009	PRJNA1278965	Pilot 1 2015-2017	Male	Hospital	Inpatient	Sputum	Unknown		24	1633	2		IC2	0	0	0	0	0	0	0	0	0	0	0	0	100	0	0	0	0	100	100	0	0	0	0	0	0	0	0	0	0	0	0	0	0	0	0
RIVM_C013444	SAMN49342010	PRJNA1278965	Pilot 1 2015-2017	Male	Hospital	Inpatient	Wound	Unknown		33	195	2	6	IC2	0	0	0	0	0	0	0	0	0	0	0	0	100	100	0	0	0	100	100	0	0	0	0	0	0	0	0	0	0	0	0	0	0	0	0
RIVM_C013897	SAMN49342011	PRJNA1278965	Pilot 1 2015-2017	Female	Hospital	Intensive Care	Other	Treated <2 months ago in a foreign hospital for >24 hours	Greece	33	195	2	8	IC2	0	0	0	0	0	0	0	0	0	0	0	0	100	0	0	99.87	0	100	100	0	99.85	0	0	0	0	0	0	0	0	0	0	0	0	0	0
RIVM_C014006	SAMN49342012	PRJNA1278965	Pilot 1 2015-2017	Female	Hospital	Inpatient	Wound	Unknown		33	195	2	6	IC2	0	0	0	0	0	0	0	0	0	0	0	0	100	100	0	0	0	100	100	0	0	0	0	0	0	0	0	0	0	0	0	0	0	0	0
RIVM_C014013	SAMN49342013	PRJNA1278965	Pilot 1 2015-2017	Male	Hospital	Inpatient	Urine	Unknown		33	208	2		IC2	0	0	0	0	0	0	0	0	0	0	0	0	100	100	0	0	0	100	100	0	0	0	0	0	0	0	0	0	0	0	0	0	0	0	0
RIVM_C014037	SAMN49342014	PRJNA1278965	Pilot 1 2015-2017	Female	Hospital	Inpatient	Wound	Unknown		33	195	2	6	IC2	0	0	0	0	0	0	0	0	0	0	0	0	100	100	0	0	0	100	100	0	0	0	0	0	0	0	0	0	0	0	0	0	0	0	0
RIVM_C014083	SAMN49342015	PRJNA1278965	Pilot 1 2015-2017	Male	Hospital	Inpatient	Wound	Unknown		33	195	2	6	IC2	0	0	0	0	0	0	0	0	0	0	0	0	100	100	0	0	0	100	100	0	0	0	0	0	0	0	0	0	0	0	0	0	0	0	0
RIVM_C014478	SAMN49342016	PRJNA1278965	Pilot 1 2015-2017	Female	Hospital	Inpatient	Swab of rectum	Treated <2 months ago in a foreign hospital for >24 hours	Türkiye	33	136	2		IC2	0	0	0	0	0	0	0	0	0	0	0	0	100	0	100	0	0	100	100	0	99.85	0	0	0	0	0	0	0	0	0	0	0	100	0	0
RIVM_C014522	SAMN49342017	PRJNA1278965	Pilot 1 2015-2017	Female	Hospital		Urine			33	208	2	7	IC2	0	0	0	0	0	0	0	0	0	0	0	0	100	100	0	99.87	0	100	100	0	0	0	0	0	0	0	0	0	0	0	0	0	0	0	0
RIVM_C014640	SAMN49342018	PRJNA1278965	Pilot 1 2015-2017	Male	Hospital		Sputum			33	208	2	7	IC2	0	0	0	0	0	0	0	0	0	0	0	0	100	100	0	99.87	0	100	100	0	0	0	0	0	0	0	0	0	0	0	0	0	0	0	0
RIVM_C014656	SAMN49342019	PRJNA1278965	Pilot 1 2015-2017	Male	Hospital		Swab of nose			33	1634	2		IC2	0	0	0	0	0	0	0	0	0	0	0	0	100	100	0	0	0	100	100	0	0	0	0	0	0	0	0	0	0	0	0	0	0	0	0
RIVM_C014864	SAMN49342020	PRJNA1278965	Pilot 1 2015-2017	Male	Hospital		Wound			24	1418	164		IC11	0	0	0	0	0	0	0	0	0	0	0	99.06	0	0	0	0	0	0	0	0	0	0	0	0	0	0	0	99.89	0	0	0	0	0	0	0
RIVM_C015058	SAMN49342021	PRJNA1278965	Pilot 1 2015-2017	Female	Hospital	Inpatient	Swab of rectum	Treated <2 months ago in a foreign hospital for >24 hours	Morocco	33	957	85		IC9	0	0	0	0	0	0	0	0	0	0	0	99.06	0	0	100	0	0	0	0	0	0	0	0	0	98.35	0	0	0	0	0	0	0	100	0	0
RIVM_C015071	SAMN49342022	PRJNA1278965	Pilot 1 2015-2017	Male	Hospital	Intensive Care	Swab of perineum	Treated <2 months ago in a foreign hospital for >24 hours	Thailand	33	436	2		IC2	0	0	0	0	0	0	0	0	0	0	0	0	100	0	0	0	0	100	100	0	0	0	0	0	0	0	0	0	0	0	0	0	0	0	0
RIVM_C015112	SAMN49342023	PRJNA1278965	Pilot 1 2015-2017	Female	Hospital	Inpatient	Swab of throat	Treated <2 months ago in a foreign hospital for >24 hours	Türkiye	33	499	158			0	0	0	0	0	99.82	0	0	0	0	0	0	0	0	0	99.87	0	0	0	0	0	0	0	0	0	0	0	0	0	100	0	0	0	0	0
RIVM_C015150	SAMN49342024	PRJNA1278965	Pilot 1 2015-2017	Male	Hospital	Intensive Care	Swab of rectum	Treated <2 months ago in a foreign hospital for >24 hours	Greece	33	218	2	3	IC2	0	0	0	0	0	0	0	0	0	0	0	0	100	100	0	99.87	0	100	100	0	0	0	0	0	0	0	0	0	0	0	0	0	0	0	0
RIVM_C015168	SAMN49342025	PRJNA1278965	Pilot 1 2015-2017	Male	Hospital		Wound			33	349	2		IC2	0	0	0	0	0	0	0	0	0	0	0	0	100	100	0	0	0	100	100	0	0	0	0	0	0	0	0	0	0	0	0	0	100	0	0
RIVM_C015170	SAMN49342026	PRJNA1278965	Pilot 1 2015-2017	Male	Hospital		Swab of throat			33	1114	2		IC2	0	0	99.06	0	0	0	0	99.75	0	0	0	0	100	0	0	0	0	100	0	0	0	0	0	0	0	0	0	0	0	0	0	0	0	0	0
RIVM_C015271	SAMN49342027	PRJNA1278965	Pilot 1 2015-2017	Male	Hospital		Swab of throat			33	448	2		IC2	0	0	0	0	0	0	0	0	0	0	0	0	0	0	0	99.87	0	0	0	0	99.85	0	0	0	0	0	0	0	0	0	0	0	0	0	0
RIVM_C015302	SAMN49342028	PRJNA1278965	Pilot 1 2015-2017	Female	Hospital	Intensive Care	Other	Treated <2 months ago in a foreign hospital for >24 hours	Morocco	33	1089	85	2	IC9	0	0	0	0	0	0	0	0	0	0	0	99.06	0	0	100	0	0	0	0	0	0	0	0	0	98.35	0	0	0	0	0	0	0	100	0	0
RIVM_C015340	SAMN49342029	PRJNA1278965	Pilot 1 2015-2017	Male	Hospital	Outpatient	Swab of perineum	Unknown		12	1418	164		IC11	0	0	0	0	0	0	0	0	0	0	0	99.06	0	0	0	0	0	0	0	0	0	0	0	0	0	0	0	99.89	0	0	0	0	0	0	0
RIVM_C015357	SAMN49342030	PRJNA1278965	Pilot 1 2015-2017	Female	Hospital	Inpatient	Pus	Treated <2 months ago in a foreign hospital for >24 hours	Türkiye	33	451	2	14	IC2	0	0	0	0	0	0	0	0	0	0	0	0	100	0	0	0	0	100	100	0	0	0	0	0	0	0	0	0	0	0	0	0	0	0	0
RIVM_C015394	SAMN49342031	PRJNA1278965	Pilot 1 2015-2017	Male	Hospital	Intensive Care	Sputum	Treated <2 months ago in a foreign hospital for >24 hours	Türkiye	33	451	2		IC2	0	0	0	0	0	0	0	0	0	0	0	0	100	0	0	0	0	100	100	0	99.85	0	0	0	0	0	0	0	0	0	0	0	0	0	0
RIVM_C015447	SAMN49342032	PRJNA1278965	Pilot 1 2015-2017	Male	Hospital	Intensive Care	Other	Unknown		33	218	2		IC2	0	0	0	0	0	0	0	0	0	0	0	0	0	100	0	0	0	0	100	0	0	0	0	0	0	0	0	0	0	0	0	0	0	0	0
RIVM_C015530	SAMN49342034	PRJNA1278965	Pilot 1 2015-2017	Male	Hospital	Inpatient	Swab of rectum	Treated <2 months ago in a foreign hospital for >24 hours	Greece	33	195	2	8	IC2	0	0	0	0	0	0	0	0	0	0	0	0	100	0	0	99.87	0	100	100	0	99.85	0	0	0	0	0	0	0	0	0	0	0	0	0	0
RIVM_C015536	SAMN49342035	PRJNA1278965	Pilot 1 2015-2017	Male	Hospital	Inpatient	Other			32	1089	85		IC9	0	0	0	0	0	0	0	0	0	0	0	99.06	0	0	0	99.87	0	0	0	0	0	0	0	0	98.35	0	0	0	0	0	0	0	0	0	0
RIVM_C015557	SAMN49342036	PRJNA1278965	Pilot 1 2015-2017	Male	Hospital		Sputum			33	405	1	21	IC1	0	0	0	0	0	0	0	0	0	0	0	99.06	0	100	0	100	0	0	0	0	0	0	0	0	0	0	0	0	0	0	0	0	0	0	0
RIVM_C015594	SAMN49342037	PRJNA1278965	Pilot 1 2015-2017	Female	Hospital	Outpatient	Swab of rectum	Treated <2 months ago in a foreign hospital for >24 hours	Morocco	33	106	3	16	IC3	0	0	0	0	0	0	0	0	0	0	0	0	0	0	0	0	0	0	0	0	0	0	0	0	0	0	0	0	0	0	0	0	0	0	0
RIVM_C015600	SAMN49342038	PRJNA1278965	Pilot 1 2015-2017	Male	Hospital	Intensive Care	Swab of throat	Treated <2 months ago in a foreign hospital for >24 hours	Morocco	33	231	1		IC1	0	0	0	0	0	0	0	0	0	0	0	99.06	0	0	0	0	0	0	0	0	0	0	0	0	0	0	0	0	0	0	0	0	0	0	0
RIVM_C015643	SAMN49342039	PRJNA1278965	Pilot 1 2015-2017	Female	Hospital		Swab of rectum			33	1697	2		IC2	0	0	0	0	0	99.64	0	100	0	0	0	0	100	99.88	0	0	0	100	100	0	0	0	100	99.68	0	0	0	0	0	0	0	0	100	0	0
RIVM_C015680	SAMN49342040	PRJNA1278965	Pilot 1 2015-2017	Male	Hospital	Intensive Care	Swab of rectum	Treated <2 months ago in a foreign hospital for >24 hours	Morocco	33	1418	164		IC11	0	0	0	0	0	0	0	0	0	0	0	99.06	0	0	0	0	0	0	0	0	0	0	0	0	0	0	0	99.89	0	0	0	0	0	0	0
RIVM_C015717	SAMN49342041	PRJNA1278965	Pilot 1 2015-2017	Male	General practitioner		Swab of rectum	Unknown		33	514	103			0	0	0	0	0	0	0	0	0	0	0	0	0	0	99.23	0	0	0	100	0	0	0	0	0	0	0	100	0	0	0	0	0	0	0	0
RIVM_C046833	SAMN49342042	PRJNA1278965	Pilot 2 2022-2024 NL	Female	Hospital		Swab of throat			33	2063	2	12	IC2	0	0	99.06	0	0	0	0	100	0	0	0	0	100	0	0	0	0	100	100	0	0	0	0	99.68	0	0	0	0	0	0	0	0	0	0	0
RIVM_C046913	SAMN49342043	PRJNA1278965	Pilot 2 2022-2024 NL	Female	General practitioner		Swab of rectum		Morocco	33	2782	85	9	IC9	0	0	0	0	0	0	0	0	0	0	0	99.06	0	0	100	0	0	0	0	0	0	0	0	0	98.35	0	0	0	0	0	0	0	100	0	0
RIVM_C047411	SAMN31807505	PRJNA903550	Pilot 2 2022-2024 UA	Female	Hospital		Wound			33	2063	2		IC2	0	0	0	0	0	99.64	0	100	0	0	0	0	100	99.88	0	0	0	100	100	0	0	0	100	99.6	0	0	0	0	0	0	0	0	0	0	0
RIVM_C047440	SAMN49342044	PRJNA1278965	Pilot 2 2022-2024 NL	Male	Hospital	Intensive Care	Swab of rectum	Treated <2 months ago in a foreign hospital for >24 hours	Greece	33	425	2		IC2	0	0	0	0	0	0	0	0	0	0	0	0	100	100	0	99.87	0	100	0	0	0	0	0	0	0	0	0	0	0	0	0	0	0	0	0
RIVM_C047442	SAMN49342045	PRJNA1278965	Pilot 2 2022-2024 NL	Female	General practitioner		Swab of rectum			33	1089	85		IC9	0	0	0	0	0	0	0	0	0	0	0	0	0	0	100	0	0	0	0	0	0	0	0	0	0	0	0	0	0	0	0	0	100	0	0
RIVM_C047449	SAMN49342046	PRJNA1278965	Pilot 2 2022-2024 NL	Female	Hospital	Inpatient	Swab of rectum	Treated <2 months ago in a foreign hospital for >24 hours	Greece	33	195	2		IC2	0	0	0	0	0	0	0	0	0	0	0	0	100	0	0	99.87	0	100	100	0	99.85	0	0	0	0	0	0	0	0	0	0	0	0	0	0
RIVM_C047453	SAMN49342047	PRJNA1278965	Pilot 2 2022-2024 NL	Male	Hospital		Swab of rectum			33	265	2		IC2	0	0	0	0	0	0	0	0	0	0	0	0	100	0	0	0	0	100	100	0	0	0	0	0	0	0	0	0	0	0	0	0	0	0	0
RIVM_C047454	SAMN49342048	PRJNA1278965	Pilot 2 2022-2024 NL	Male	Hospital		Urine		Morocco	33	2782	85	9	IC9	0	0	0	0	0	0	0	0	0	0	0	99.06	0	0	100	0	0	0	0	0	0	0	0	0	98.35	0	0	0	0	0	0	0	100	0	0
RIVM_C047474	SAMN31807511	PRJNA903550	Pilot 2 2022-2024 UA	Male	Hospital	Inpatient	Wound	Treated <2 months ago in a foreign hospital for >24 hours, Patiënt is overgenomen	Ukraine	33	2819	78		IC6	0	0	0	0	100	0	0	0	0	0	0	0	0	0	0	0	0	0	100	0	99.85	0	0	0	98.35	99.89	0	0	99.89	0	0	0	0	0	0
RIVM_C047502	SAMN49342049	PRJNA1278965	Pilot 2 2022-2024 NL	Male	Hospital		Urine			33	2821	1057			0	0	0	0	0	0	0	0	0	0	0	0	0	0	0	0	0	0	0	0	0	0	0	0	0	0	0	0	0	0	0	0	0	0	0
RIVM_C048077	SAMN49342050	PRJNA1278965	Pilot 2 2022-2024 NL	Female	Hospital		Swab of rectum			33	195	2	10	IC2	0	0	0	0	0	0	0	0	0	0	0	0	100	0	0	99.87	0	100	100	0	99.85	0	0	0	0	0	0	0	0	0	0	0	0	0	0
RIVM_C048109	SAMN49342051	PRJNA1278965	Pilot 2 2022-2024 NL	Male	Hospital	Intensive Care	Biopsy	Unknown		33	195	2		IC2	0	0	0	0	0	0	0	0	0	0	0	0	100	0	0	0	0	100	100	0	99.85	0	0	0	0	0	0	0	0	0	0	0	0	0	0
RIVM_C048112	SAMN49342052	PRJNA1278965	Pilot 2 2022-2024 NL	Male	Hospital	Inpatient	Urine	Treated <2 months ago in a foreign hospital for >24 hours	Morocco, Spain	33	2325	85		IC9	0	0	0	0	0	0	0	0	0	0	0	0	0	0	100	0	0	0	0	0	0	0	0	0	0	0	0	0	0	0	0	0	100	0	0
RIVM_C048115	SAMN49342053	PRJNA1278965	Pilot 2 2022-2024 NL	Female	Hospital		Swab of rectum			33	195	2	10	IC2	0	0	0	0	0	0	0	0	0	0	0	0	100	0	0	99.87	0	100	100	0	99.85	0	0	0	0	0	0	0	0	0	0	0	0	0	0
RIVM_C048196	SAMN49342054	PRJNA1278965	Pilot 2 2022-2024 NL	Male	Hospital	Intensive Care	Wound	Treated <2 months ago in a foreign hospital for >24 hours	Morocco	33	1089	85	2	IC9	0	0	0	0	0	0	0	0	0	0	0	99.06	0	0	100	0	0	0	0	0	0	0	0	0	0	0	0	0	0	0	0	0	100	0	0
RIVM_C048201	SAMN49342055	PRJNA1278965	Pilot 2 2022-2024 NL	Female	Nursing home/Elderly home /Care center		Urine			33	2782	85	9	IC9	0	0	0	0	0	0	0	0	0	0	0	99.06	0	0	100	0	0	0	0	0	0	0	0	0	98.35	0	0	0	0	0	0	0	100	0	0
RIVM_C048205	SAMN49342056	PRJNA1278965	Pilot 2 2022-2024 NL	Male	Hospital		Sputum			33	2782	85	9	IC9	0	0	0	0	0	0	0	0	0	0	0	99.06	0	0	100	0	0	0	0	0	0	0	0	0	98.35	0	0	0	0	0	0	0	100	0	0
RIVM_C048210	SAMN49342057	PRJNA1278965	Pilot 2 2022-2024 NL	Female	General practitioner		Swab of rectum			33	425	2		IC2	0	0	0	0	0	0	0	0	0	0	0	0	0	0	0	99.87	0	0	100	0	0	0	0	0	0	0	0	0	0	0	0	0	0	0	0
RIVM_C048223	SAMN49342058	PRJNA1278965	Pilot 2 2022-2024 NL	Male	Hospital		Sputum			33	425	2		IC2	0	0	0	0	0	0	99.62	0	0	0	0	0	100	100	0	0	0	99.88	0	0	0	0	0	0	0	0	0	0	0	0	0	0	0	0	0
RIVM_C048227	SAMN49342059	PRJNA1278965	Pilot 2 2022-2024 NL	Male	General practitioner		Wound			33	231	19		IC1	0	0	0	0	0	0	0	0	0	0	0	0	0	0	0	0	0	0	0	0	99.85	0	0	0	0	0	0	0	0	0	0	0	0	0	0
RIVM_C048233	SAMN49342060	PRJNA1278965	Pilot 2 2022-2024 UA	Male	Hospital	Inpatient	Biopsy		Ukraine	33	3310	2	25	IC2	0	0	0	0	0	0	0	0	0	0	0	0	100	100	0	99.87	0	100	0	0	0	0	0	0	0	0	0	0	0	0	0	0	0	0	0
RIVM_C048637	SAMN39950433	PRJNA1076808	Pilot 2 2022-2024 NL	Female	Hospital	Intensive Care	Swab of rectum	Unknown	Morocco	33	732	602	13		0	0	0	0	0	99.82	0	0	0	99.87	0	100	97.89	0	0	0	0	99.04	100	0	0	0	0	99.6	0	0	0	0	0	100	0	0	0	0	0
RIVM_C048671	SAMN38223557	PRJNA903550	Pilot 2 2022-2024 UA	Male	Hospital		Swab of perineum			33	546	2	25	IC2	0	0	0	0	0	0	0	0	0	0	0	0	100	100	0	99.87	0	100	0	0	0	0	0	0	0	0	0	0	0	0	0	0	0	0	0
RIVM_C048672	SAMN49342061	PRJNA1278965	Pilot 2 2022-2024 NL	Male	Hospital		Swab of nose			33	732	602	13		0	0	0	0	0	99.82	0	0	0	99.87	0	100	97.89	0	0	99.87	0	99.04	100	0	0	0	0	99.6	0	0	0	0	0	100	0	0	0	0	0
RIVM_C048713	SAMN49342062	PRJNA1278965	Pilot 2 2022-2024 NL	Male	Hospital	Inpatient	Swab of rectum	Treated <2 months ago in a foreign hospital for >24 hours	Indonesia	33	195	2		IC2	0	0	0	0	0	0	0	0	0	0	0	0	100	100	0	0	0	100	100	0	0	0	0	0	0	0	0	0	0	0	0	0	0	0	0
RIVM_C048716	SAMN49342063	PRJNA1278965	Pilot 2 2022-2024 NL	Male	General practitioner		Swab of rectum			33	436	2		IC2	0	0	0	0	0	0	0	0	0	0	0	0	100	100	0	99.87	0	100	100	0	0	0	0	0	0	0	0	0	0	0	0	0	0	0	0
RIVM_C048727	SAMN38223568	PRJNA903550	Pilot 2 2022-2024 UA	Male	Hospital	Inpatient	Blood	Treated <2 months ago in a foreign hospital for >24 hours, Patiënt is overgenomen	Ukraine	33	2063	2	11	IC2	0	0	0	0	0	99.64	0	100	0	0	0	0	100	99.88	0	0	0	100	100	0	0	0	100	99.68	0	0	0	0	0	0	0	0	0	0	0
RIVM_C048729	SAMN49342064	PRJNA1278965	Pilot 2 2022-2024 NL	Male	Hospital	Inpatient	Pus	Treated <2 months ago in a foreign hospital for >24 hours	Morocco	33	2782	85	9	IC9	0	0	0	0	0	0	0	0	0	0	0	99.06	0	0	100	0	0	0	0	0	0	0	0	0	98.35	0	0	0	0	0	0	0	100	0	0
RIVM_C048732	SAMN49342065	PRJNA1278965	Pilot 2 2022-2024 NL	Female	Hospital		Swab of rectum		Morocco	33	732	602	13		0	0	0	0	0	99.82	0	0	0	99.87	0	100	97.89	0	0	0	0	99.04	100	0	0	0	0	99.6	0	0	0	0	0	100	0	0	0	0	0
RIVM_C048747	SAMN49342066	PRJNA1278965	Pilot 2 2022-2024 NL	Male	Hospital	Intensive Care	Swab of rectum	Treated <2 months ago in a foreign hospital for >24 hours	Greece	33	425	2		IC2	0	0	0	0	0	0	0	0	0	0	0	0	100	100	0	99.87	0	100	100	0	0	0	0	0	0	0	0	0	0	0	0	0	0	0	0
RIVM_C048767	SAMN49342067	PRJNA1278965	Pilot 2 2022-2024 NL	Female	Hospital	Inpatient	Swab of rectum	Treated <2 months ago in a foreign hospital for >24 hours	Greece	33	3341	2	24	IC2	0	0	0	0	0	0	0	0	0	0	0	0	100	100	0	99.87	0	100	100	0	0	0	0	0	0	0	0	0	0	0	0	0	0	0	0
RIVM_C049087	SAMN49342068	PRJNA1278965	Pilot 2 2022-2024 NL	Male	Hospital	Inpatient	Swab of rectum	Treated <2 months ago in a foreign hospital for >24 hours	Morocco	33	2331	78		IC6	0	0	0	0	100	0	0	0	0	0	100	0	0	0	0	0	0	0	100	0	0	0	0	0	0	99.89	0	0	0	0	0	0	0	0	0
RIVM_C049089	SAMN38223585	PRJNA903550	Pilot 2 2022-2024 UA	Male	Hospital	Inpatient	Swab of rectum	Treated <2 months ago in a foreign hospital for >24 hours	Ukraine	24	1100	400			0	0	0	0	0	99.82	0	0	0	99.87	0	100	97.89	0	0	99.87	0	99.04	0	0	0	0	0	99.6	0	0	0	0	0	100	0	0	0	0	0
RIVM_C049127	SAMN49342069	PRJNA1278965	Pilot 2 2022-2024 NL	Male	Hospital		Wound			33	425	2	17	IC2	0	0	0	0	0	0	0	0	0	0	0	0	100	100	0	99.87	0	100	0	0	0	0	0	0	0	0	0	0	0	0	0	0	0	0	0
RIVM_C049133	SAMN49342070	PRJNA1278965	Pilot 2 2022-2024 NL	Male	General practitioner		Swab of rectum			33	281	2		IC2	0	0	0	0	0	0	0	0	100	0	0	100	0	0	0	99.87	0	0	0	0	0	0	0	0	0	0	0	0	0	0	0	0	0	0	0
RIVM_C049202	SAMN49342071	PRJNA1278965	Pilot 2 2022-2024 NL	Male	Hospital		Swab of rectum			32	355	16			0	99.88	0	0	0	0	0	0	0	0	0	0	100	0	0	0	100	100	0	0	0	0	0	0	0	0	0	0	0	0	0	0	0	0	0
RIVM_C049213	SAMN49342072	PRJNA1278965	Pilot 2 2022-2024 NL	Female	Hospital		Urine			33	195	2		IC2	0	0	0	0	0	0	0	0	0	0	0	0	100	0	0	99.87	0	100	100	0	0	0	0	0	0	0	0	0	0	0	0	0	0	0	0
RIVM_C049223	SAMN49342073	PRJNA1278965	Pilot 2 2022-2024 NL	Male	Hospital		Urine			33	2063	2	12	IC2	0	0	99.06	0	0	0	0	100	0	0	0	0	100	0	0	0	0	100	100	0	0	0	0	99.68	0	0	0	0	0	0	0	0	0	0	0
RIVM_C049238	SAMN49342074	PRJNA1278965	Pilot 2 2022-2024 NL	Male	Hospital		Swab of perineum			33	451	2	14	IC2	0	0	0	0	0	0	0	0	0	0	0	0	100	0	0	99.87	0	100	100	0	0	0	0	0	0	0	0	0	0	0	0	0	0	0	0
RIVM_C050058	SAMN49342075	PRJNA1278965	Pilot 2 2022-2024 NL	Male	Hospital		Swab of rectum		Morocco	33	2782	85	9	IC9	0	0	0	0	0	0	0	0	0	0	0	99.1	0	0	100	0	0	0	0	0	0	0	0	0	98.35	0	0	0	0	0	0	0	100	0	0
RIVM_C050062	SAMN49342076	PRJNA1278965	Pilot 2 2022-2024 NL	Male	Hospital		Swab of throat			33	218	2		IC2	0	0	0	0	0	0	0	0	0	0	0	0	100	0	0	99.87	0	100	100	0	0	0	0	0	0	0	0	0	0	0	0	0	0	0	0
RIVM_C050069	SAMN49342077	PRJNA1278965	Pilot 2 2022-2024 NL	Male	Hospital	Inpatient	Swab of rectum	Treated <2 months ago in a foreign hospital for >24 hours	Türkiye	33	195	2	15	IC2	0	0	0	0	0	0	0	0	0	0	0	0	100	0	0	0	0	100	0	0	99.85	0	0	0	0	0	0	0	0	0	0	0	0	0	0
RIVM_C050090	SAMN39950444	PRJNA1076808	Pilot 2 2022-2024 NL	Female	Hospital	Inpatient	Sputum	Unknown		33	195	2	15	IC2	0	0	0	0	0	0	0	0	0	0	0	0	100	0	0	0	0	100	0	0	99.85	0	0	0	0	0	0	0	0	0	0	0	0	0	0
RIVM_C050197	SAMN49342078	PRJNA1278965	Pilot 2 2022-2024 NL	Female	Hospital	Inpatient	Swab of rectum	Treated <2 months ago in a foreign hospital for >24 hours	Egypt	33	2780	2167			0	0	0	0	0	99.82	0	0	0	0	0	0	0	0	0	99.87	0	0	0	0	0	0	0	0	0	0	0	0	0	0	99.77	0	0	0	0
RIVM_C050208	SAMN49342079	PRJNA1278965	Pilot 2 2022-2024 NL	Male	Hospital	Inpatient	Wound	Treated <2 months ago in a foreign hospital for >24 hours	Morocco	33	106	3	16	IC3	0	0	0	0	0	0	0	0	0	0	0	99.81	0	0	0	0	0	0	0	0	0	0	0	0	0	0	0	0	0	0	0	0	0	0	0
RIVM_C050218	SAMN49342080	PRJNA1278965	Pilot 2 2022-2024 NL	Male	Hospital		Wound			33	235	162			0	0	0	0	0	0	0	0	0	0	0	99.06	0	0	0	100	0	0	0	0	0	0	0	0	0	0	0	0	0	0	0	0	0	0	0
RIVM_C050327	SAMN49342081	PRJNA1278965	Pilot 2 2022-2024 NL	Male	Hospital	Outpatient	Urine	Treated <2 months ago in a foreign hospital for >24 hours, Geen risicofactoren bek	Türkiye	33	451	2		IC2	0	0	0	0	0	0	0	0	0	0	0	0	100	0	0	0	0	100	100	0	0	0	0	0	0	0	0	0	0	0	0	0	0	0	0
RIVM_C050391	SAMN49342082	PRJNA1278965	Pilot 2 2022-2024 NL	Male	Hospital	Intensive Care	Swab of rectum	Treated <2 months ago in a foreign hospital for >24 hours	China	32	2847	195		IC2	0	0	0	0	0	0	0	0	0	0	0	0	100	0	0	0	0	100	0	0	0	0	0	0	0	0	0	0	0	0	0	0	0	0	0
RIVM_C050395	SAMN49342083	PRJNA1278965	Pilot 2 2022-2024 UA	Male	Hospital	Inpatient	Wound	Treated <2 months ago in a foreign hospital for >24 hours	Ukraine	16	2063	2	11	IC2	0	0	0	0	0	99.64	0	100	0	0	0	0	100	99.88	0	0	0	100	100	0	0	0	100	99.68	0	0	0	0	0	0	0	0	0	0	0
RIVM_C050432	SAMN49342084	PRJNA1278965	Pilot 2 2022-2024 UA	Male	Hospital	Inpatient	Swab of rectum	Treated <2 months ago in a foreign hospital for >24 hours	Ukraine	33	946	19		IC1	0	0	0	0	0	0	0	0	0	0	0	0	0	0	0	99.87	0	0	0	0	99.85	0	0	0	0	0	0	0	0	0	0	0	0	0	0
RIVM_C050503	SAMN49342085	PRJNA1278965	Pilot 2 2022-2024 NL	Male	Hospital		Wound			33	1305	2		IC2	0	0	0	0	0	0	0	0	0	0	0	0	100	100	100	0	0	100	100	0	0	0	0	0	0	0	0	0	0	0	0	0	100	0	0
RIVM_C050707	SAMN49342086	PRJNA1278965	Pilot 2 2022-2024 NL	Male	Hospital	Inpatient	Wound	Treated <2 months ago in a foreign hospital for >24 hours	Somalië	33	2062	2		IC2	0	0	0	0	0	99.64	0	100	0	0	0	0	100	99.88	0	0	0	100	100	0	0	0	100	99.68	0	0	0	0	0	0	0	0	0	0	0
RIVM_C050758	SAMN49342087	PRJNA1278965	Pilot 2 2022-2024 NL	Female	Hospital	Intensive Care	Blood	Treated <2 months ago in a foreign hospital for >24 hours	Türkiye	33	218	2		IC2	0	0	0	0	0	0	0	0	0	0	0	0	100	0	0	99.87	0	100	100	0	99.85	0	0	0	0	0	0	0	0	0	0	0	0	0	0
RIVM_C050863	SAMN39950472	PRJNA1076808	Pilot 2 2022-2024 NL	Male	Hospital	Inpatient	Sputum	Treated <2 months ago in a foreign hospital for >24 hours	Thailand	33	208	2		IC2	0	0	0	0	0	0	0	0	0	0	0	0	100	100	0	0	0	100	100	0	0	0	0	0	0	0	0	0	0	0	0	0	0	0	0
RIVM_C051244	SAMN49342088	PRJNA1278965	Pilot 2 2022-2024 UA	Male	Hospital	Inpatient	Swab of rectum	Treated <2 months ago in a foreign hospital for >24 hours	Ukraine	33	231	1		IC1	0	0	99.06	0	0	0	0	99.75	0	0	0	0	0	0	0	99.87	0	0	0	0	0	0	0	0	0	0	0	0	0	0	0	0	0	0	0
RIVM_C051261	SAMN39950493	PRJNA1076808	Pilot 2 2022-2024 NL	Male	General practitioner		Urine			33	195	2	15	IC2	0	0	0	0	0	0	0	0	0	0	0	0	100	0	0	0	0	100	0	0	0	0	0	0	0	0	0	0	0	0	0	0	0	0	0
RIVM_C051275	SAMN39950500	PRJNA1076808	Pilot 2 2022-2024 UA	Male	Hospital	Inpatient	Swab of throat/nose/perineum	Treated <2 months ago in a foreign hospital for >24 hours	Ukraine	32	2063	2	11	IC2	0	0	0	0	0	99.64	0	100	0	0	0	0	100	0	0	0	0	100	100	0	0	0	100	99.68	0	0	0	0	0	0	0	0	0	0	0
RIVM_C055311	SAMN39950547	PRJNA1076808	Pilot 2 2022-2024 NL	Female	Nursing home/Elderly home /Care center		Swab of rectum			33	3221	78		IC6	0	0	0	0	0	0	0	0	0	0	0	0	0	0	0	0	0	0	100	0	0	0	0	0	0	99.89	0	0	0	0	0	0	0	0	0
RIVM_C055327	SAMN39950553	PRJNA1076808	Pilot 2 2022-2024 NL	Male	Hospital	Intensive Care	Blood	Treated <2 months ago in a foreign hospital for >24 hours	Morocco	33	732	602	13		0	0	0	0	0	99.82	0	0	0	0	0	0	0	0	0	99.87	0	0	100	0	0	0	0	0	0	0	0	0	0	100	0	0	0	0	0
RIVM_C055347	SAMN39950563	PRJNA1076808	Pilot 2 2022-2024 NL	Male	Hospital		Swab of rectum			32	1552	107			0	0	0	0	0	0	0	0	0	0	0	100	0	100	0	0	0	0	0	0	0	0	0	0	0	0	0	99.89	0	0	0	0	0	0	0
RIVM_C055368	SAMN39950577	PRJNA1076808	Pilot 2 2022-2024 UA	Male	Hospital	Inpatient	Other	Treated <2 months ago in a foreign hospital for >24 hours	Ukraine	33	3279	78	23	IC6	0	0	0	0	100	0	0	0	0	0	100	0	0	0	0	0	0	0	100	0	99.85	0	0	0	98.35	99.89	0	0	99.89	0	0	0	0	0	0
RIVM_C055369	SAMN39950578	PRJNA1076808	Pilot 2 2022-2024 UA	Male	Hospital		Swab of rectum			33	1833	19		IC1	0	0	0	0	0	0	0	0	0	0	0	0	0	0	0	99.87	0	0	0	0	0	0	0	0	0	0	0	0	0	0	0	0	0	0	0
RIVM_C055390	SAMN39950582	PRJNA1076808	Pilot 2 2022-2024 NL	Male	Hospital		Swab of throat			33	3340	1		IC1	0	0	0	0	0	100	0	99.75	0	0	0	0	0	100	0	100	0	0	0	0	99.85	0	0	0	0	0	0	0	0	0	0	0	0	0	0
RIVM_C055753	SAMN39950623	PRJNA1076808	Pilot 2 2022-2024 NL	Female	Hospital	Intensive Care	Swab of rectum	Treated <2 months ago in a foreign hospital for >24 hours	Greece	33	3341	2	17	IC2	0	0	0	0	0	0	0	0	0	0	0	0	100	100	0	0	0	100	0	0	0	0	0	0	0	0	0	0	0	0	0	0	0	0	0
RIVM_C059181	SAMN39950638	PRJNA1076808	Pilot 2 2022-2024 NL	Male	Hospital	Inpatient	Swab of insertion opening	Treated <2 months ago in a foreign hospital for >24 hours	Greece	33	3341	2		IC2	0	0	0	0	0	0	0	0	0	0	0	0	100	100	0	99.87	0	100	100	0	0	0	0	0	0	0	0	0	0	0	0	0	0	0	0
RIVM_C059305	SAMN39950665	PRJNA1076808	Pilot 2 2022-2024 UA	Male	Hospital		Swab of perineum			12	1100	400			0	0	0	0	0	99.82	0	0	0	0	0	0	0	0	0	99.87	0	0	0	0	0	0	0	0	0	0	0	0	0	100	0	0	0	0	0
RIVM_C059480	SAMN49342089	PRJNA1278965	Pilot 2 2022-2024 NL	Female	Hospital		Swab of rectum			33	208	2		IC2	0	0	99.06	0	0	0	0	99.75	0	0	0	0	100	0	0	99.87	0	100	0	0	0	0	0	0	0	0	0	0	0	0	0	0	0	0	0
RIVM_C059485	SAMN49342090	PRJNA1278965	Pilot 2 2022-2024 NL	Male	Hospital	Intensive Care	Swab of rectum	Treated <2 months ago in a foreign hospital for >24 hours	Greece	33	425	2	24	IC2	0	0	0	0	0	0	0	0	0	0	0	0	100	100	0	99.87	0	100	100	0	0	0	0	0	0	0	0	0	0	0	0	0	0	0	0
RIVM_C059488	SAMN49342091	PRJNA1278965	Pilot 2 2022-2024 NL	Male	Hospital		Wound			33	1089	85		IC9	0	0	0	0	0	0	0	0	0	0	0	0	0	0	0	0	0	0	0	0	0	0	0	0	0	0	0	0	0	0	0	0	0	0	0
RIVM_C059494	SAMN49342092	PRJNA1278965	Pilot 2 2022-2024 NL	Male	Hospital		Swab of rectum			33	1752	85		IC9	0	0	0	0	0	0	0	0	0	0	0	99.06	0	0	0	99.87	0	0	0	0	0	0	0	0	0	0	0	0	0	0	0	0	0	0	0
RIVM_C059519	SAMN49342093	PRJNA1278965	Pilot 2 2022-2024 UA	Male	Hospital	Inpatient	Swab of rectum	Treated <2 months ago in a foreign hospital for >24 hours	Ukraine	33	2063	2		IC2	0	0	0	0	0	99.64	0	100	0	0	0	0	100	99.88	0	99.87	0	100	100	0	0	0	100	99.68	0	0	0	0	0	0	0	0	0	0	0
RIVM_C059534	SAMN49342094	PRJNA1278965	Pilot 2 2022-2024 NL	Male	Hospital		Wound			33	1102	492		IC2	0	0	99.06	0	0	0	0	0	100	0	0	0	100	0	0	0	0	100	100	0	0	0	0	0	0	0	0	0	0	0	0	0	0	0	0
RIVM_C060513	SAMN49342095	PRJNA1278965	Pilot 2 2022-2024 NL	Male	Hospital	Inpatient	Swab of rectum	Treated <2 months ago in a foreign hospital for >24 hours	Morocco	33	732	602	13		0	0	0	0	0	99.82	0	0	0	99.87	0	100	97.89	0	0	99.87	0	99.04	0	0	0	0	0	99.6	0	0	0	0	0	100	0	0	0	0	0
RIVM_C060524	SAMN49342096	PRJNA1278965	Pilot 2 2022-2024 NL	Male	Hospital	Inpatient	Urine	Treated <2 months ago in a foreign hospital for >24 hours	Morocco	32	1841	2	18	IC2	0	0	0	0	0	0	0	0	0	0	0	0	100	0	0	99.87	0	100	0	0	0	0	0	0	0	0	0	0	0	0	0	0	0	0	0
RIVM_C060527	SAMN49342097	PRJNA1278965	Pilot 2 2022-2024 NL	Male	Hospital	Inpatient	Swab of rectum			33	1841	2	18	IC2	0	0	99.06	0	0	0	0	99.75	0	0	0	0	100	0	0	99.87	0	100	0	0	0	0	0	0	0	0	0	0	0	0	0	0	0	0	0
RIVM_C060564	SAMN49342098	PRJNA1278965	Pilot 2 2022-2024 UA	Male	Hospital		Swab of rectum			33	3343	2826		IC6	0	0	0	0	100	0	0	0	0	0	0	0	0	0	0	0	0	0	0	0	0	0	0	0	0	0	0	99.88	0	0	0	0	0	0	0
RIVM_C060581	SAMN49342099	PRJNA1278965	Pilot 2 2022-2024 NL	Female	Nursing home/Elderly home /Care center	Unknown	Urine	Treated <2 months ago in a foreign hospital for >24 hours	Bulgaria	33	208	2		IC2	0	0	0	0	0	0	0	0	0	0	0	0	100	0	0	0	0	100	100	0	0	0	0	0	0	0	0	0	0	0	0	0	0	0	0
RIVM_C060584	SAMN49342100	PRJNA1278965	Pilot 2 2022-2024 NL	Female	Hospital		Wound			32	231	1		IC1	0	0	0	0	0	0	0	0	0	0	0	0	0	0	0	0	0	0	0	0	0	0	0	0	0	0	0	0	0	0	0	0	0	0	0
RIVM_C060604	SAMN49342101	PRJNA1278965	Pilot 2 2022-2024 UA	Male	Hospital	Inpatient	Wound	Treated <2 months ago in a foreign hospital for >24 hours	Ukraine	33	1961	78		IC6	0	0	0	0	0	0	0	0	0	0	100	0	0	0	0	0	0	0	100	0	99.85	0	0	0	0	0	0	0	99.89	0	0	0	0	0	0
RIVM_C060640	SAMN49342103	PRJNA1278965	Pilot 2 2022-2024 NL	Female	Hospital	Outpatient	Urine	Treated <2 months ago in a foreign hospital for >24 hours	Ghana	33	1552	107			0	0	0	0	0	99.82	0	0	0	0	0	100	0	100	100	0	0	0	0	0	0	0	0	0	0	0	0	99.89	0	0	0	0	100	0	0
RIVM_C060641	SAMN49342104	PRJNA1278965	Pilot 2 2022-2024 NL	Female	General practitioner		Urine			33	218	2		IC2	0	0	0	0	0	0	0	0	0	0	0	0	100	0	0	99.87	0	100	100	0	0	0	0	0	0	0	0	0	0	0	0	0	0	0	0
RIVM_C060675	SAMN49342105	PRJNA1278965	Pilot 2 2022-2024 NL	Female	Hospital	Intensive Care	Swab of rectum	Treated <2 months ago in a foreign hospital for >24 hours	Greece	33	195	2	10	IC2	0	0	0	0	0	0	0	0	0	0	0	0	100	0	0	99.87	0	100	100	0	99.85	0	0	0	0	0	0	0	0	0	0	0	0	0	0
RIVM_C064547	SAMN49342106	PRJNA1278965	Pilot 2 2022-2024 NL	Male	Hospital	Intensive Care	Sputum	Treated <2 months ago in a foreign hospital for >24 hours	Indonesia	33	1128	2		IC2	0	0	0	0	0	0	0	0	0	0	0	0	100	100	0	0	0	100	100	0	0	0	0	0	0	0	0	0	0	0	0	0	0	0	0
RIVM_C064558	SAMN49342107	PRJNA1278965	Pilot 2 2022-2024 NL	Female	Hospital		Swab of rectum			33	1961	78	20	IC6	0	0	0	0	0	0	0	100	0	0	0	100	0	100	0	0	0	0	0	0	0	0	0	0	0	0	0	99.89	0	0	0	0	0	0	0
RIVM_C064564	SAMN49342108	PRJNA1278965	Pilot 2 2022-2024 NL	Male	Hospital	Inpatient	Swab of perineum	Treated <2 months ago in a foreign hospital for >24 hours	Morocco	33	3344	2		IC2	0	0	99.06	0	0	0	0	99.75	0	0	0	0	100	0	100	0	0	100	0	0	0	0	0	0	0	0	0	0	0	0	0	0	100	0	0
RIVM_C065261	SAMN49342109	PRJNA1278965	Pilot 2 2022-2024 NL	Male	Hospital	Inpatient	Swab of rectum	Treated <2 months ago in a foreign hospital for >24 hours	Thailand	33	1684	2		IC2	0	0	0	0	0	0	0	0	0	0	100	0	100	0	0	0	0	100	100	0	0	0	0	0	0	0	0	0	0	0	0	0	0	100	0
RIVM_C065820	SAMN49342110	PRJNA1278965	Pilot 2 2022-2024 NL	Female	Hospital		Sputum			33	1578	570	19	IC2	0	0	0	0	0	0	0	0	0	0	0	0	0	100	100	0	0	0	100	0	0	0	0	0	0	0	0	0	0	0	0	0	100	0	0
RIVM_C065821	SAMN49342111	PRJNA1278965	Pilot 2 2022-2024 NL	Male	Hospital		Sputum			33	1578	570	19	IC2	0	0	0	0	0	0	0	0	0	0	0	0	0	100	100	0	0	0	100	0	0	0	0	0	0	0	0	0	0	0	0	0	100	0	0
RIVM_C065823	SAMN49342112	PRJNA1278965	Pilot 2 2022-2024 UA	Male	Hospital	Inpatient	Other	Treated <2 months ago in a foreign hospital for >24 hours	Ukraine	33	502	2		IC2	0	0	0	0	0	0	0	0	0	0	0	0	0	0	0	99.87	0	0	0	0	0	0	0	0	0	0	0	0	0	0	0	0	0	0	0
RIVM_C065840	SAMN49342113	PRJNA1278965	Pilot 2 2022-2024 NL	Female	Health service		Swab of perineum			24	1957	164		IC11	0	0	0	0	0	0	0	0	0	0	0	99.06	0	0	0	99.87	0	0	0	0	0	0	0	0	0	0	0	99.89	0	0	0	0	0	0	0
RIVM_C066072	SAMN49342114	PRJNA1278965	Pilot 2 2022-2024 NL	Male	Hospital		Wound			33	208	2		IC2	0	0	0	0	0	0	0	0	0	0	0	0	100	0	0	0	0	100	100	0	0	0	0	0	0	0	0	0	0	0	0	0	0	0	0
RIVM_C066535	SAMN49342115	PRJNA1278965	Pilot 2 2022-2024 UA	Male	Hospital	Inpatient	Swab of rectum	Treated <2 months ago in a foreign hospital for >24 hours, Patiënt is overgenomen	Ukraine	33	3345	2	22	IC2	0	0	99.06	0	0	0	0	99.75	0	0	0	0	0	0	0	0	98.46	0	0	0	0	0	0	0	0	0	0	0	0	0	0	0	0	0	0
RIVM_C068509	SAMN49342116	PRJNA1278965	Pilot 2 2022-2024 NL	Female	Hospital	Inpatient	Swab of rectum	Treated <2 months ago in a foreign hospital for >24 hours	Unknown	33	557	2		IC2	0	0	99.06	0	0	0	0	99.75	0	0	0	0	100	99.88	0	99.87	0	100	100	0	0	0	0	99.68	0	0	0	0	0	0	0	0	0	0	0
RIVM_C068543	SAMN49342117	PRJNA1278965	Pilot 2 2022-2024 NL	Female	Hospital	Inpatient	Other	Unknown		33	1089	85		IC9	0	0	0	0	0	0	0	0	0	0	0	0	100	0	100	0	0	100	0	0	0	0	0	0	0	0	0	0	0	0	0	0	100	0	0
RIVM_C068615	SAMN49342118	PRJNA1278965	Pilot 2 2022-2024 NL	Female	Hospital	Intensive Care	Urine	Treated <2 months ago in a foreign hospital for >24 hours	Suriname	33	1961	78	20	IC6	0	0	0	0	0	0	0	100	0	0	0	100	0	100	0	0	0	0	0	0	0	0	0	0	0	0	0	99.89	0	0	0	0	0	0	0
RIVM_C068700	SAMN49342119	PRJNA1278965	Pilot 2 2022-2024 NL	Male	Hospital		Swab of rectum			33	405	1	21	IC1	0	0	0	0	0	0	0	0	0	0	0	99.06	0	100	0	100	0	0	0	0	0	0	0	0	0	0	0	0	0	0	0	0	0	0	0
RIVM_C068739	SAMN49342120	PRJNA1278965	Pilot 2 2022-2024 NL	Female	Hospital	Inpatient	Swab of rectum	Treated <2 months ago in a foreign hospital for >24 hours, Patiënt is overgenomen	Türkiye	33	1418	164		IC11	0	0	0	0	0	0	0	0	0	0	0	0	0	0	0	99.87	0	0	0	0	0	0	0	0	0	0	0	99.89	0	0	0	0	0	0	0
RIVM_C068779	SAMN49342121	PRJNA1278965	Pilot 2 2022-2024 UA	Male	Hospital	Inpatient	Wound	Treated <2 months ago in a foreign hospital for >24 hours	Ukraine	33	3345	2	22	IC2	0	0	0	0	0	0	0	0	0	0	0	0	0	0	0	0	98.46	0	0	0	0	0	0	0	0	0	0	0	0	0	0	0	0	0	0
RIVM_C068973	SAMN49342122	PRJNA1278965	Pilot 2 2022-2024 UA	Male	Hospital		Other			32	2063	2		IC2	0	0	0	0	0	99.64	0	100	0	0	0	0	100	99.88	0	0	0	100	100	0	0	0	100	99.68	0	0	0	0	0	0	0	0	0	0	0
RIVM_C068977	SAMN49342123	PRJNA1278965	Pilot 2 2022-2024 NL	Male	Hospital	Inpatient	Swab of rectum	Treated <2 months ago in a foreign hospital for >24 hours	Tanzania	33	208	2		IC2	0	0	0	0	0	0	0	0	0	0	0	0	100	100	0	0	0	100	100	0	0	0	0	0	0	0	0	0	0	0	0	0	0	0	0
RIVM_C069310	SAMN49342124	PRJNA1278965	Pilot 2 2022-2024 NL	Male	Hospital	Inpatient	Swab of rectum	Treated <2 months ago in a foreign hospital for >24 hours	Türkiye	33	1816	2		IC2	0	0	99.06	0	0	0	0	99.75	0	0	0	0	100	0	0	99.87	0	100	100	0	0	0	0	0	0	0	0	0	0	0	0	0	0	0	0
RIVM_C076849	SAMN49342125	PRJNA1278965	Pilot 2 2022-2024 UA	Male	Hospital	Inpatient	Wound	Treated <2 months ago in a foreign hospital for >24 hours	Ukraine	33	231	19		IC1	0	0	0	0	0	0	0	0	0	0	0	0	0	0	0	99.87	0	0	0	0	99.85	0	0	0	0	0	0	0	0	0	0	0	0	0	0
RIVM_C077488	SAMN49342126	PRJNA1278965	Pilot 2 2022-2024 NL	Male	Hospital	Unknown	Urine			33	425	2		IC2	0	0	0	0	0	0	0	0	0	0	0	0	100	0	0	99.87	0	100	100	0	0	0	0	0	0	0	0	0	0	0	0	0	0	0	0
RIVM_C077497	SAMN49342127	PRJNA1278965	Pilot 2 2022-2024 UA	Male	Hospital	Inpatient	Urine	Treated <2 months ago in a foreign hospital for >24 hours	Ukraine	33	3279	78	23	IC6	0	0	0	0	100	0	0	0	0	0	100	0	0	0	0	0	0	0	100	0	99.85	0	0	0	98.35	99.89	0	0	99.89	0	0	0	0	0	0
RIVM_C077499	SAMN49342128	PRJNA1278965	Pilot 2 2022-2024 NL	Male	Hospital	Unknown	Swab of rectum		Canary Islands	32	208	2	26	IC2	0	0	99.06	0	0	0	0	99.75	0	0	0	0	0	100	0	0	0	0	0	0	0	0	0	0	0	0	0	0	0	0	0	0	0	0	0
RIVM_C077774	SAMN49342129	PRJNA1278965	Pilot 2 2022-2024 UA	Male	Hospital	Unknown	Other		Ukraine	33	2322	2		IC2	0	0	99.06	0	0	0	0	99.75	0	0	0	0	0	0	0	0	98.46	0	0	0	0	0	0	0	0	0	0	0	0	0	0	0	0	0	0
RIVM_C077797	SAMN49342130	PRJNA1278965	Pilot 2 2022-2024 NL	Male	Hospital	Intensive Care	Swab of throat	Treated <2 months ago in a foreign hospital for >24 hours, Patiënt is overgenomen	Greece	33	425	2	24	IC2	0	0	0	0	0	0	0	0	0	0	0	0	100	100	0	99.87	0	100	100	0	0	0	0	0	0	0	0	0	0	0	0	0	0	0	0
RIVM_C079125	SAMN49342131	PRJNA1278965	Pilot 2 2022-2024 NL	Male	Hospital	Inpatient	Swab of rectum	Unknown		33	744	150			0	0	0	0	0	99.82	0	0	0	99.87	0	100	97.76	0	0	0	0	97.61	0	0	0	0	0	99.6	98.35	0	0	0	0	0	0	99.87	100	0	0
RIVM_C079145	SAMN49342132	PRJNA1278965	Pilot 2 2022-2024 NL	Female	Hospital	Inpatient	Swab of rectum			33	195	2		IC2	0	0	0	0	0	0	0	0	0	0	0	0	100	0	0	99.87	0	100	0	0	99.85	0	0	0	0	0	0	0	0	0	0	0	0	0	0
RIVM_C079163	SAMN49342133	PRJNA1278965	Pilot 2 2022-2024 NL	Female	Hospital		Wound			33	2026	570		IC2	0	0	0	0	0	99.64	0	100	0	0	0	0	0	100	100	0	0	0	100	0	0	0	100	0	0	0	0	0	0	0	0	0	100	0	0
RIVM_C079170	SAMN49342134	PRJNA1278965	Pilot 2 2022-2024 NL	Female	Hospital		Swab of rectum			33	208	2	26	IC2	0	0	99.06	0	0	0	0	99.75	0	0	0	0	0	100	0	0	0	0	0	0	0	0	0	0	0	0	0	0	0	0	0	0	0	0	0
RIVM_C079184	SAMN49342135	PRJNA1278965	Pilot 2 2022-2024 NL	Male	Hospital	Unknown	Swab of rectum			33	1089	85		IC9	0	0	0	0	0	0	0	0	0	0	0	0	0	0	100	0	0	0	0	0	0	0	0	0	0	0	0	0	0	0	0	0	100	0	0
RIVM_C079192	SAMN49342136	PRJNA1278965	Pilot 2 2022-2024 NL	Female	General practitioner		Swab of rectum			32	208	2		IC2	0	0	0	0	0	0	0	0	0	0	0	0	100	0	0	99.87	0	100	100	0	99.85	0	0	0	0	0	0	0	0	0	0	0	0	0	0
RIVM_C079215	SAMN49342137	PRJNA1278965	Pilot 2 2022-2024 UA	Male	Hospital	Inpatient	Swab of rectum	Treated <2 months ago in a foreign hospital for >24 hours	Ukraine	33	3279	78	23	IC6	0	0	0	0	100	0	0	0	0	0	0	0	0	0	0	0	0	0	0	0	99.85	0	0	0	98.35	99.89	0	0	0	0	0	0	0	0	0
RIVM_C079382	SAMN49342138	PRJNA1278965	Pilot 2 2022-2024 NL	Male	General practitioner		Pus			33	208	2	26	IC2	0	0	99.06	0	0	0	0	99.75	0	0	0	0	0	100	0	0	0	0	0	0	0	0	0	0	0	0	0	0	0	0	0	0	0	0	0
RIVM_C079414	SAMN49342139	PRJNA1278965	Pilot 2 2022-2024 NL	Male	Hospital	Unknown	Swab of throat			33	1816	2		IC2	0	0	0	0	0	0	0	0	0	0	0	0	0	0	0	0	0	0	100	0	0	0	0	0	0	0	0	0	0	0	0	0	0	0	0
RIVM_C080790	SAMN49342140	PRJNA1278965	Pilot 2 2022-2024 NL	Male	Hospital	Intensive Care	Wound	Treated <2 months ago in a foreign hospital for >24 hours	Greece	33	1816	2		IC2	0	0	0	0	0	0	0	0	0	0	0	0	100	0	0	99.87	0	100	100	0	0	0	0	0	0	0	0	0	0	0	0	0	0	0	0
RIVM_C080797	SAMN49342141	PRJNA1278965	Pilot 2 2022-2024 NL	Female	Hospital	Inpatient	Other	Unknown		33	1816	2		IC2	0	0	99.06	0	0	0	0	99.75	0	0	0	0	100	0	0	99.87	0	100	100	0	99.85	0	0	0	0	0	0	0	0	0	0	0	0	0	0
RIVM_C080798	SAMN49342142	PRJNA1278965	Pilot 2 2022-2024 NL	Male	Hospital	Unknown	Urine			33	684	2		IC2	0	0	0	0	0	0	0	0	0	0	100	0	100	0	0	0	0	100	100	0	0	0	0	0	0	0	0	0	0	0	0	0	0	100	0
RIVM_C080924	SAMN49342143	PRJNA1278965	Pilot 2 2022-2024 NL	Male	Hospital	Inpatient	Other	Treated <2 months ago in a foreign hospital for >24 hours	Italy	33	1839	2		IC2	0	0	99.06	0	0	0	0	99.75	100	0	0	100	0	0	0	99.87	0	0	100	0	0	0	0	0	0	0	0	0	0	0	0	0	0	0	0
RIVM_C080935	SAMN49342144	PRJNA1278965	Pilot 2 2022-2024 NL	Male	Hospital	Inpatient	Urine	Treated <2 months ago in a foreign hospital for >24 hours	Pakistan	33	3426	2841		IC1	0	0	0	0	0	0	0	0	0	0	0	0	0	0	99.23	0	0	0	0	0	0	0	0	0	0	0	0	0	0	0	0	0	0	0	0
[truncated: 81 more columns]
